# Supplementary material for: Identified Seaweed Compound Diphenylmethane Serves as an Efflux Pump Inhibitor in Drug-Resistant Escherichia coli
Source: Antibiotics (Basel). 2021 Nov 10;10(11):1378. doi: 10.3390/antibiotics10111378 (PMC8614644; doi:10.3390/antibiotics10111378)
Supplement: Supplementary file 1 [file antibiotics-10-01378-s001.zip]

Archive with 1 entries (1 files):
- antibiotics-1432593-supplementary.pdf
